# Supplementary material for: Novel ICP-OES-Based Method for the Reliable Determination of the Total Content of 15 Elements in Yerba Mate Drinks along with the Determination of Caffeine and the In Vitro Bioaccessibility of the Compounds
Source: Molecules. 2023 Apr 11;28(8):3374. doi: 10.3390/molecules28083374 (PMC10145091; doi:10.3390/molecules28083374)
Supplement: Supplementary file 1 [file molecules-28-03374-s001.zip]

Archive with 1 entries (1 files):
- molecules-2309984-supplementary.pdf
